# Supplementary material for: The Effectiveness and Sero-Immunity of Hepatitis B Vaccination in People Who Use Drugs: A Systematic Review and Meta-Analysis
Source: Vaccines (Basel). 2024 Sep 8;12(9):1026. doi: 10.3390/vaccines12091026 (PMC11435961; doi:10.3390/vaccines12091026)
Supplement: Supplementary file 1 [file vaccines-12-01026-s001.zip]

Archive with 1 entries (1 files):
- vaccines-3160719-supplementary.pdf
